# Supplementary material for: Morphological Characterization of Fossil Vitis L. Seeds from the Gelasian of Italy by Seed Image Analysis
Source: Plants (Basel). 2024 May 20;13(10):1417. doi: 10.3390/plants13101417 (PMC11125372; doi:10.3390/plants13101417)
Supplement: Supplementary file 1 [file plants-13-01417-s001.zip › Table S1.xlsx]

## Sheet: Foglio1
Plant ID	Taxon	Origin	Source
1450_cAestiN_Fr_Us	Vitis aestivalis Michx.	North America	ISEM
332-84-B	Vitis amurensis Rupr.	East Asia	ARNOLD
DVIT 2596	Vitis betulifolia Diels & Gilg	East Asia	NCGR
1449_cCalifN_Fr_Us	Vitis californica Benth.	North America	ISEM
BG-001	Vitis coignetiae Pulliat ex Planch.	East Asia	BG-SAR
DVIT 2008	Vitis ficifolia Bunge	East Asia	NCGR
VIVC-13540	Vitis girdiana Munson	North America	JKI
BG004	Vitis labrusca L.	North America	BG-SAR
99-76*A	Vitis heyneana Schult.	East Asia	ARNOLD
DVIT 2006	Vitis piasezkii Maxim.	East Asia	NCGR
PI 597296	Vitis romanetii Rom. Caill.	East Asia	NCGR
1444_cRupesN_Fr_Us	Vitis rupestris Scheele	North America	ISEM
VIVC-13596	Vitis slavinii Rehder	North America	JKI
BG-003	Vitis vinifera L. subsp. sylvestris (Willd.) Hegi	Eurasia	BG-SAR
VIVC-13598	Vitis thunbergii Siebold & Zucc.	East Asia	JKI
BG-002	Vitis vinifera subsp. sativa (DC.) Hegi	Eurasia	BG-SAR
VIVC-14520	Vitis yenshanensis J.X. Chen	East Asia	JKI
